# Supplementary material for: East Coast Fever Caused by Theileria parva Is Characterized by Macrophage Activation Associated with Vasculitis and Respiratory Failure
Source: PLoS One. 2016 May 19;11(5):e0156004. doi: 10.1371/journal.pone.0156004 (PMC4873194; doi:10.1371/journal.pone.0156004)
Supplement: S1 Table — (XLSX) [file pone.0156004.s004.xlsx]

## Sheet: Sheet1
Measurement	Area IL-17 (µm2)	Area Background Tissue (µm2)	Total Tissue Area (µm2)	Ratio IL-17
1415,Slide#1	74435688	105961888	180397568	0.41262
1419,Slide#1	10722064	111928720	122650784	0.0874195
1419,Slide#2	24841264	98087072	122928336	0.202079
1419,Slide#3	59376020	191435584	250811616	0.236736
1419,Slide#4	12354120	22191272	34545392	0.35762
1420,Slide#1	62093572	121592120	183685696	0.338042
1420,Slide#2	15661590	108698584	124360168	0.125937
1435,Slide#1	13051861	35708512	48760372	0.267674
1435,Slide#2	23161790	92118896	115280688	0.200916
Control1,Slide#1	1.73944e+06	39468108	41207552	0.0422117
Control1,Slide#2	8453399	103455368	111908768	0.0755383
Control1,Slide#3	2.0302e+06	32908260	34938456	0.0581078
Control2,Slide#1	8829972	98559976	107389944	0.0822235
Control3,Slide#1	12082297	128840112	140922416	0.0857372
Ratio of IL-17 is the relative area of IL-17 positive staining as a % of total lung (=Area IL-17 positive staining/IL-17 positve + unstained lung tissue)
