# Supplementary material for: East Coast Fever Caused by Theileria parva Is Characterized by Macrophage Activation Associated with Vasculitis and Respiratory Failure
Source: PLoS One. 2016 May 19;11(5):e0156004. doi: 10.1371/journal.pone.0156004 (PMC4873194; doi:10.1371/journal.pone.0156004)
Supplement: S2 Table — (XLSX) [file pone.0156004.s005.xlsx]

## Sheet: Sheet1
Measurement	Area of Iba1 (µm2)	Area Background Tissue (µm2)	Total Lung Area (µm2)	Ratio Iba1 per Total Area
1415,Slide#1	15748302	105270688	121018992	0.130131
1415,Slide#2	16539260	117795496	134334752	0.12312
1419,Slide#1	69013664	142524960	211538624	0.326246
1419,Slide#2	11546867	45260280	56807148	0.203264
1419,Slide#3	9661934	19231240	28893174	0.334402
1420,Slide#1	52039348	83340480	135379824	0.384395
1420,Slide#2	24506872	155524288	180031152	0.136126
1435,Slide#1	30064134	50774420	80838552	0.371903
1435,Slide#2	17992462	29179306	47171768	0.381424
Control1,Slide#1	34018812	92467816	126486632	0.268952
Control1,Slide#2	5732990	36117136	41850128	0.136989
Control1,Slide#3	5.99211e+06	25900428	31892538	0.187884
Control2,Slide#1	33376184	84784616	118160800	0.282464
Control3,Slide#1	26534380	109116568	135650944	0.195608
