# Supplementary material for: East Coast Fever Caused by Theileria parva Is Characterized by Macrophage Activation Associated with Vasculitis and Respiratory Failure
Source: PLoS One. 2016 May 19;11(5):e0156004. doi: 10.1371/journal.pone.0156004 (PMC4873194; doi:10.1371/journal.pone.0156004)
Supplement: S3 Table — (XLSX) [file pone.0156004.s006.xlsx]

## Sheet: Sheet1
Measurement	Area of CD163 (µm2)	Area Background Tissue (µm2)	Total Lung Area (µm2)	Ratio CD163 per total area
1415,Slide#1	32756756	123559232	156315984	0.209555
1415,Slide#2	14684510	99732056	114416560	0.128343
1419,Slide#1	18620988	40890500	59511492	0.312897
1419,Slide#2	54814172	123359944	178174112	0.307644
1419,Slide#4	3.38423e+06	32433970	35818196	0.0944834
1420,Slide#1	32312294	88624960	120937256	0.267182
1420,Slide#2	28560582	136763488	165324064	0.172755
1435,Slide#1	12378706	31822768	44201476	0.280052
1435,Slide#2	21794294	47952504	69746792	0.312477
Control1,Slide#1	8038110	91893224	99931328	0.0804363
Control1,Slide#2	1.89641e+06	37070688	38967100	0.048667
Control1,Slide#3	2.70548e+06	20503420	23208902	0.116571
Control2,Slide#1	7629592	81828024	89457616	0.0852872
Control3,Slide#1	11040706	97295672	108336376	0.101911
Ratio of CD163 is the relative area of CD163 positive staining as a % of total lung (=Area CD163 positive staining / Area CD163 positve + Area unstained lung tissue)
